# Supplementary material for: Psidium guajava Seed Oil Reduces the Severity of Colitis Induced by Dextran Sulfate Sodium by Modulating the Intestinal Microbiota and Restoring the Intestinal Barrier
Source: Foods. 2024 Aug 24;13(17):2668. doi: 10.3390/foods13172668 (PMC11394160; doi:10.3390/foods13172668)
Supplement: Supplementary file 1 [file foods-13-02668-s001.zip]

Archive with 1 entries (1 files):
- foods-3124948-supplementary.pdf
